# Supplementary material for: Covalent Organic Framework (C6N6) as a Drug Delivery Platform for Fluorouracil to Treat Cancerous Cells: A DFT Study
Source: Materials (Basel). 2022 Oct 22;15(21):7425. doi: 10.3390/ma15217425 (PMC9654209; doi:10.3390/ma15217425)
Supplement: Supplementary file 1 [file materials-15-07425-s001.zip]

Archive with 1 entries (1 files):
- materials-1968618-supplementary.pdf
